# Supplementary material for: Breakdown of Phylogenetic Signal: A Survey of Microsatellite Densities in 454 Shotgun Sequences from 154 Non Model Eukaryote Species
Source: PLoS One. 2012 Jul 16;7(7):e40861. doi: 10.1371/journal.pone.0040861 (PMC3397955; doi:10.1371/journal.pone.0040861)
Supplement: Dataset S1 — Species list and the number of bases in microsatellites or homopolymers for each investigated species. Columns included are: Species names, taxonomic groups, contact person, total length of the 454 sequences, GC proportions of 454 dataset, and the number of base pairs of microsatellites for each repeat unit length and for each motif. (CSV) [file pone.0040861.s006.csv]

Sample_ID	Scientific_name	Common_name	TaxId	Kingdom	Phylum	Class	Subclass	Order	Family	Genus	Tax_order	Dryad_ref	Contact_person	Email	Total_length_of_the_454_sequences	GC_proportion_of_454_sequences	mono(number_of_bases_in_homopolymers)	di(number_of_bases_in_microsatellites_with_dinucleotide_motifs)	tri(number_of_bases_in_microsatellites_with_trinucleotide_motifs)	tetra(number_of_bases_in_microsatellites_with_tetranucleotide_motifs)	penta(number_of_bases_in_microsatellites_with_pentanucleotide_motifs)	hexa(number_of_bases_in_microsatellites_with_hexanucleotide_motifs)	A	C	AC	AG	AT	CG	AAC	AAG	AAT	ACC	ACG	ACT	AGC	AGG	AGT	CCG	AAAC	AAAG	AAAT	AACC	AACG	AACT	AAGC	AAGG	AAGT	AATC	AATG
AF40p	Microdon mutabilis		226156	Metazoa	Arthropoda	Insecta	Neoptera	Diptera	Syrphidae	Microdon	1	http://dx.doi.org/10.5061/dryad.f1cb2	Mike Gardner	michael.gardner@flinders.edu.au	25394354	0,431975391	13217	46918	65370	32164	990	1686	12076	1141	5426	3008	38274	210	1575	306	44634	15	63	10089	15	0	8673	0	40	0	2824	0	24	40	0	0	0	300	1800
AF39p	Syrphidae sp.			Metazoa	Arthropoda	Insecta	Neoptera	Diptera	Syrphidae	Microdon	2	http://dx.doi.org/10.5061/dryad.f1cb2	Mike Gardner	michael.gardner@flinders.edu.au	24504041	0,380822739	26151	33282	22239	3432	595	180	24964	1187	3282	3038	26942	20	645	243	14073	30	30	3969	33	30	3186	0	0	0	1872	0	0	20	0	0	20	24	28
AF160	Dasysyrphus albostriatus		414801	Metazoa	Arthropoda	Insecta	Neoptera	Diptera	Syrphidae	Dasysyrphus	3	http://dx.doi.org/10.5061/dryad.jd183	Michael Kr�tzen	michael.kruetzen@aim.uzh.ch	86159698	0,414307638	94036	244132	42378	64420	10635	2514	93480	556	138130	73468	31128	1406	11307	3636	14079	1662	834	1761	486	6162	1965	486	10292	7472	18012	288	172	232	100	7216	1820	508	1124
AF97	Inquilina chenowethi			Metazoa	Arthropoda	Insecta	Neoptera	Hymenoptera	Apidae	Inquilina	4	http://dx.doi.org/10.5061/dryad.jd183	Mike Gardner	michael.gardner@flinders.edu.au	29908158	0,378810424	14915	88712	10395	2772	1730	990	12533	2382	23892	35326	24946	4548	543	1338	1782	378	774	999	1317	363	2100	801	104	80	356	0	60	20	88	244	80	40	0
AF96	Exoneura pictifrons		600591	Metazoa	Arthropoda	Insecta	Neoptera	Hymenoptera	Apidae	Exoneura	5	http://dx.doi.org/10.5061/dryad.jd183	Mike Gardner	michael.gardner@flinders.edu.au	55223445	0,360947438	27428	140432	12714	3672	1840	876	26289	1139	40214	46066	47824	6328	861	1647	4071	456	1644	390	1857	522	465	801	20	128	684	0	20	40	104	144	64	60	56
AF146	Leptomyrmex pallens		611136	Metazoa	Arthropoda	Insecta	Neoptera	Hymenoptera	Formicidae	Leptomyrmex	6	http://dx.doi.org/10.5061/dryad.jd183	Adam Miller	admiller@unimelb.edu.au	19032124	0,404280205	4877	83948	15210	6540	2665	582	3672	1205	16032	38406	22202	7308	183	1365	2691	861	2226	681	2778	1332	336	2757	0	88	384	48	356	0	344	44	0	0	40
AF9b	Necterosoma penicillatus			Metazoa	Arthropoda	Insecta	Neoptera	Coleoptera	Dytiscidae	Necterosoma	7	http://dx.doi.org/10.5061/dryad.f1cb2	Doug Green	douglas.green@flinders.edu.au	29980251	0,371747488	9839	122958	12477	156724	1025	10776	9351	488	73758	2874	44894	1432	744	1023	7464	144	1230	318	825	105	222	402	100	0	1488	0	0	60	40	0	0	568	0
AF43	Austroplatypus incompertus		638823	Metazoa	Arthropoda	Insecta	Neoptera	Coleoptera	Curculionidae	Austroplatypus	8	http://dx.doi.org/10.5061/dryad.f1cb2	Shannon Smith	Shannon.Smith@bio.mq.edu.au	9103112	0,283378805	9837	15058	9510	3108	2525	10740	9705	132	8816	2640	3592	10	615	531	5403	540	426	816	426	54	630	69	20	112	232	20	0	48	0	0	0	0	0
AF101p	Prostomis atkinsoni			Metazoa	Arthropoda	Insecta	Neoptera	Coleoptera	Prostomidae	Prostomis	9	http://dx.doi.org/10.5061/dryad.jd183	Christina Schmuki	Christina.Schmuki@csiro.au	96282829	0,37628454	3362	198792	32796	57416	3205	1578	2309	1053	24174	42180	132346	92	1530	7629	12552	591	96	2547	222	5568	2016	45	228	1088	1664	0	1380	896	1244	48	3992	1008	5752
AF100p	Coripera deplanata			Metazoa	Arthropoda	Insecta	Neoptera	Coleoptera	Tenebrionidae	Coripera	10	http://dx.doi.org/10.5061/dryad.jd183	Christina Schmuki	Christina.Schmuki@csiro.au	43875158	0,327978944	4061	28394	17106	3264	6030	4992	3938	123	3230	16004	9068	92	804	2097	10911	198	375	648	774	165	939	195	120	80	472	0	20	140	20	20	424	0	292
AF8	Hemicordulia tau		447983	Metazoa	Arthropoda	Insecta	Palaeoptera	Odonata	Corduliidae	Hemicordulia	11	http://dx.doi.org/10.5061/dryad.f1cb2	Doug Green	douglas.green@flinders.edu.au	64557904	0,362263883	1225	107374	23376	21292	1040	336	854	371	7720	59908	38858	888	591	786	15099	381	1788	1419	522	1521	978	291	392	0	4760	0	6656	48	5020	20	24	0	60
AF10	Ischnura heterosticta		218367	Metazoa	Arthropoda	Insecta	Palaeoptera	Odonata	Coenagrionidae	Ischnura	12	http://dx.doi.org/10.5061/dryad.f1cb2	Doug Green	douglas.green@flinders.edu.au	74467811	0,38113759	7422	61092	17001	2036	435	114	2750	4672	9872	28020	22642	558	375	789	11634	324	186	1164	201	960	1140	228	0	80	992	0	0	0	0	44	60	0	192
AF123	Gecarcoidea natalis		45628	Metazoa	Arthropoda	Malacostraca	Eumalacostraca	Decapoda	Gecarcinidae	Gecarcoidea	13	http://dx.doi.org/10.5061/dryad.jd183	Andrew Weeks	aweeks@unimelb.edu.au	27716918	0,443711887	20717	732142	429936	60072	5990	1824	19141	1576	366226	350646	14120	1150	15876	33906	99504	47697	5430	59208	6510	97335	62754	1716	3984	2052	3004	80	232	288	208	7548	312	376	292
AF7	Paratya australiensis		159741	Metazoa	Arthropoda	Malacostraca	Eumalacostraca	Decapoda	Atyidae	Paratya	14	http://dx.doi.org/10.5061/dryad.f1cb2	Doug Green	douglas.green@flinders.edu.au	38795562	0,369101136	29531	676792	525303	162428	5620	4584	25742	3789	50708	263968	361836	280	4455	60612	425934	561	2418	9396	2415	7419	11925	168	432	2592	10836	20	20	760	20	148	808	740	548
AF169	Cherax destructor		6723	Metazoa	Arthropoda	Malacostraca	Eumalacostraca	Decapoda	Parastacidae	Cherax	15	http://dx.doi.org/10.5061/dryad.jd183	Adam Miller	admiller@unimelb.edu.au	14468952	0,417022325	4782	143528	40089	5340	810	258	4465	317	88372	44998	9776	382	558	273	22281	3708	1995	3225	933	2298	4608	210	300	84	104	0	0	0	0	468	112	0	288
AF81	Platorchestia sp.		462860	Metazoa	Arthropoda	Malacostraca	Eumalacostraca	Amphipoda	Talitridae	Platorchestia	16	http://dx.doi.org/10.5061/dryad.jd183	Andrew King	Andrew.King@austmus.gov.au	24395933	0,391472628	1147	53754	12387	2868	2065	6516	815	332	40414	4408	8444	488	489	441	4878	1608	717	1407	618	987	1137	105	224	372	336	0	292	0	100	20	80	20	64
AF38	Austrochiltonia sp		578844	Metazoa	Arthropoda	Malacostraca	Eumalacostraca	Amphipoda	Chiltoniidae	Austrochiltonia	17	http://dx.doi.org/10.5061/dryad.f1cb2	Nick Murphy	nicholas.murphy@adelaide.edu.au	17449908	0,346684693	3302	31400	25926	780	1360	90	3018	284	11150	6942	13114	194	264	168	2373	63	186	11784	60	15	11013	0	104	72	244	20	0	52	20	0	0	60	28
AF174	Copepoda sp.			Metazoa	Arthropoda	Maxillopoda	Copepoda				18	http://dx.doi.org/10.5061/dryad.jd183	Adam Miller	admiller@unimelb.edu.au	21740050	0,361667843	67173	59050	10689	1408	25	0	65865	1308	4656	22136	31834	424	1737	1992	4986	0	93	507	63	789	459	63	60	312	336	0	20	20	20	140	0	0	20
AF36	Ngarawa dirga		912795	Metazoa	Arthropoda	Ostracoda	Podocopa	Podocopida	Cyprididae	Ngarawa	19	http://dx.doi.org/10.5061/dryad.f1cb2	Nick Murphy	nicholas.murphy@adelaide.edu.au	7952676	0,424478628	2604	6666	2355	1608	2080	390	2040	564	1450	2146	2996	74	228	702	123	297	513	96	201	54	45	96	0	0	20	0	80	0	24	20	0	0	0
AF107	Halotydeus destructor			Metazoa	Arthropoda	Arachnida	Acari	Trombidiformes	Penthaleidae	Halotydeus	20	http://dx.doi.org/10.5061/dryad.jd183	Andrew Weeks	aweeks@unimelb.edu.au	10809996	0,450227919	74	96956	1803	108	785	72	50	24	2614	92546	1786	10	231	315	204	60	174	87	63	588	81	0	20	0	20	0	0	0	0	0	0	0	0
AF46	Balaustium medicagoense		756329	Metazoa	Arthropoda	Arachnida	Acari		Erythraeidae	Balaustium	21	http://dx.doi.org/10.5061/dryad.f1cb2	Adam Miller	admiller@unimelb.edu.au	11079880	0,425125001	515	5872	10611	4728	1200	162	462	53	2212	1870	1380	410	984	4032	258	477	597	1413	606	663	1521	60	0	308	48	0	0	0	0	24	0	0	44
AF6	Bothriocroton hydrosauri		59643	Metazoa	Arthropoda	Arachnida	Acari	Ixodida	Ixodidae	Bothriocroton	22	http://dx.doi.org/10.5061/dryad.f1cb2	Mike Gardner	michael.gardner@flinders.edu.au	33926930	0,466458563	9110	25618	23223	148612	76590	1674	6263	2847	7980	9196	5726	2716	3198	663	6738	690	888	5604	570	201	4173	498	125232	224	3220	100	184	4960	288	0	316	7588	512
AF116	Amblyomma limbatum		591489	Metazoa	Arthropoda	Arachnida	Acari	Ixodida	Ixodidae	Amblyomma	23	http://dx.doi.org/10.5061/dryad.jd183	Mike Gardner	michael.gardner@flinders.edu.au	31771668	0,469784432	7453	129160	16806	50652	1680	42	3912	3541	107996	12068	6274	2822	531	381	4014	396	885	4506	870	696	4158	369	996	468	3708	1224	192	2000	0	84	648	1804	504
AF191	Atelomastix bamfordi			Metazoa	Arthropoda	Diplopoda		Spirostreptida	Iulomorphidae	Atelomastix	24	http://dx.doi.org/10.5061/dryad.jd183	Heidi Nistelberger	nisteh01@student.uwa.edu.au	36120159	0,412679828	26948	36620	11469	12148	990	0	14890	12058	11848	6606	18062	104	594	633	3708	261	183	2802	231	297	2649	111	152	20	592	252	20	0	24	0	4396	40	4220
AF48	Euperipatoides rowelli		49087	Metazoa	Onychophora				Peripatopsidae	Euperipatoides	25	http://dx.doi.org/10.5061/dryad.f1cb2	Paul Sunnucks	paul.sunnucks@sci.monash.edu.au	15367407	0,297691732	32453	83942	710106	195724	16640	64542	27828	4625	37888	7310	38744	0	5310	951	672162	279	174	13632	96	492	17010	0	828	92	4080	0	0	888	0	0	148	160	72
AF71	Euprymna tasmanica		70205	Metazoa	Mollusca	Cephalopoda	Coleoidea	Sepiolida	Sepiolidae	Euprymna	26	http://dx.doi.org/10.5061/dryad.jd183	Zoe Squires	z.squires@pgrad.unimelb.edu.au	27856865	0,360404697	56955	349994	76776	43788	1360	1392	52747	4208	121236	57664	170484	610	5430	5724	46263	972	915	7557	1488	690	7623	114	900	456	4620	352	32	0	28	100	108	136	40
AF41	Sepiadarium austrinum		279093	Metazoa	Mollusca	Cephalopoda	Coleoidea	Sepiida	Sepiadariidae	Sepiadarium	27	http://dx.doi.org/10.5061/dryad.f1cb2	Zoe Squires	z.squires@pgrad.unimelb.edu.au / d.stuart-fox@unimelb.edu.au	7347633	0,36696117	6673	107024	20133	16772	90	540	6017	656	29108	23318	54458	140	1071	3396	11379	267	243	1254	243	372	1770	138	396	1484	2224	20	24	40	20	284	0	80	0
AF151	Graneledone gonzalezi			Metazoa	Mollusca	Cephalopoda		Octopoda	Octopodidae	Graneledone	28	http://dx.doi.org/10.5061/dryad.jd183	Jan Strugnell	j.strugnell@latrobe.edu.au	31051073	0,424304081	5759	635210	189129	47492	1955	768	2231	3528	318222	65612	250110	1266	46368	4998	48147	33369	3705	26436	3918	1188	20538	462	2336	1272	3364	320	24	48	116	40	236	0	340
AF165	Nerita atramentosa		69654	Metazoa	Mollusca	Gastropoda			Neritidae	Nerita	29	http://dx.doi.org/10.5061/dryad.jd183	Luciano Beheregaray	luciano.beheregaray@flinders.edu.au	64472550	0,476519713	10737	2905296	442647	541304	34630	7992	2412	8325	1782398	1095500	7046	20352	16773	58086	1737	74271	36594	44304	37509	123813	47334	2226	4788	2496	496	3484	4268	2468	2124	2276	3536	3912	4004
AF164	Siphonaria diemenensis		264288	Metazoa	Mollusca	Gastropoda			Siphonariidae	Siphonaria	30	http://dx.doi.org/10.5061/dryad.jd183	Luciano Beheregaray	luciano.beheregaray@flinders.edu.au	20008239	0,381076615	17886	77780	23163	92916	4650	276	8904	8982	16052	48560	12990	178	13233	2232	4752	537	114	978	132	306	879	0	10952	22704	832	4384	316	3488	372	1652	612	2792	792
AF152	Clio pyramidata		356475	Metazoa	Mollusca	Gastropoda		Thecosomata	Cavoliniidae	Clio	31	http://dx.doi.org/10.5061/dryad.jd183	Jan Strugnell	j.strugnell@latrobe.edu.au	27253672	0,375609129	11611	153752	20649	26532	19070	13230	4527	7084	58724	77308	17670	50	5241	1854	4449	1386	384	4647	327	342	1989	30	2224	396	120	156	32	324	0	0	464	800	412
AF197	Tridacna squamosa		80830	Metazoa	Mollusca	Bivalvia		Veneroida	Tridacnidae	Tridacna	32	http://dx.doi.org/10.5061/dryad.jd183	Anthony van Rooyen	avanrooyen@cesaraustralia.com	31099287	0,366355151	23309	39274	11235	20168	575	36	21532	1777	9034	21738	8458	44	2880	1197	1986	96	108	2019	345	270	2334	0	480	488	708	496	64	1028	68	220	664	1208	844
AF118	Donax deltoides		1085633	Metazoa	Mollusca	Bivalvia		Veneroida	Donacidae	Donax	33	http://dx.doi.org/10.5061/dryad.jd183	Adam Miller	admiller@unimelb.edu.au	24593674	0,368801424	6435	46152	31221	16396	1405	780	3718	2717	18474	17820	9684	174	10014	2718	2445	534	1500	5169	2091	198	6471	81	1104	96	560	624	40	1320	20	40	552	1132	788
AF87	Bugula neritina		10212	Metazoa	Bryozoa	Gymnolaemata		Cheilostomatida	Bugulidae	Bugula	34	http://dx.doi.org/10.5061/dryad.jd183	Craig Sherman	craig.sherman@deakin.edu.au	43022650	0,369151714	1341	115646	27756	13360	3135	2874	536	805	84162	9248	16716	5520	324	351	2367	1203	2763	9459	2745	108	6303	2133	660	0	112	24	0	492	0	0	20	104	20
AF44	Phalacrocorax fuscescens		137255	Metazoa	Chordata	Aves		Pelecaniformes	Phalacrocoracidae	Phalacrocorax	35	http://dx.doi.org/10.5061/dryad.f1cb2	Julie Riordan	riordan.julie@gmail.com	29241856	0,426174966	14296	31042	5238	4776	2710	726	13193	1103	10566	14828	5506	142	912	390	1524	210	318	231	438	942	75	198	1072	384	244	40	0	20	0	1756	100	0	40
AF18	Pelecanus conspicillatus		317791	Metazoa	Chordata	Aves		Pelecaniformes	Pelecanidae	Pelecanus	36	http://dx.doi.org/10.5061/dryad.f1cb2	Greg Johston	pelecanus85@gmail.com	21868322	0,424816728	17008	19498	7008	1504	4265	1344	15594	1414	9058	5680	4532	228	1047	96	3246	204	390	324	303	1179	219	0	312	180	368	144	0	20	0	40	0	40	0
AF47	Gallinula mortierii			Metazoa	Chordata	Aves		Gruiformes	Rallidae	Gallinula	37	http://dx.doi.org/10.5061/dryad.f1cb2	Adam Miller	admiller@unimelb.edu.au	17858866	0,436520438	7063	43988	4644	2136	1685	300	6057	1006	10246	29352	4330	60	525	171	921	450	390	246	273	1311	249	108	124	120	224	96	0	0	0	168	24	0	0
AF139	Podargus strigoides		8905	Metazoa	Chordata	Aves		Caprimulgiformes	Podargidae	Podargus	38	http://dx.doi.org/10.5061/dryad.jd183	Fiona Hogan	fiona.hogan@monash.edu	70822964	0,418312795	43619	58536	11130	7816	5285	852	41751	1868	26936	15688	15314	598	1404	360	2691	861	642	588	786	2241	708	849	1256	368	1692	52	20	0	68	404	32	116	20
AF56	Epthianura albifrons		266351	Metazoa	Chordata	Aves		Passeriformes	Meliphagidae	Epthianura	39	http://dx.doi.org/10.5061/dryad.f1cb2	Andrew King	Andrew.King@austmus.gov.au	99455195	0,417833649	134755	90296	25329	25124	20290	6768	131784	2971	39916	27846	22164	370	4029	873	6765	768	2229	1431	2223	5202	1308	501	4920	1148	3284	816	20	384	44	1124	156	200	112
AF176	Malurus pulcherrimus		722681	Metazoa	Chordata	Aves		Passeriformes	Maluridae	Malurus	40	http://dx.doi.org/10.5061/dryad.jd183	Steven Myers	myer0026@flinders.edu.au	26645900	0,435559767	22788	53578	12165	19744	19015	18696	22309	479	27988	20482	4968	140	1035	777	2367	417	657	1380	1008	3648	669	207	1144	916	408	696	0	20	0	2676	100	132	0
AF177	Acanthiza apicalis		117185	Metazoa	Chordata	Aves		Passeriformes	Pardalotidae	Acanthiza	41	http://dx.doi.org/10.5061/dryad.jd183	Brendon Meulders	meul0001@flinders.edu.au	27717964	0,442615194	19706	65116	18399	37768	29180	17988	19063	643	21942	37174	5980	20	2319	2490	1542	456	1332	915	1134	7281	771	159	4608	6616	876	2392	0	228	20	5056	0	132	24
AF4	Drymodes brunneopygia		626378	Metazoa	Chordata	Aves		Passeriformes	Petroicidae	Drymodes	42	http://dx.doi.org/10.5061/dryad.f1cb2	Andy Lowe	andrew.lowe@adelaide.edu.au	64717832	0,42462657	26454	151580	31827	14720	18360	4248	25618	836	30116	106318	15102	44	2487	1704	6588	651	1563	1440	1539	14751	1104	0	1224	3352	1804	288	0	20	0	2328	176	92	140
AF134	Acridotheres tristis		279927	Metazoa	Chordata	Aves		Passeriformes	Sturnidae	Acridotheres	43	http://dx.doi.org/10.5061/dryad.jd183	Phillip Cassey	phill.cassey@adelaide.edu.au	28704296	0,43288043	14764	24452	8994	6548	105785	15072	13815	949	10512	8450	5384	106	1215	471	1725	81	759	735	621	1689	825	873	736	260	488	328	80	80	32	384	20	0	84
AF175	Zosterops lateralis		43581	Metazoa	Chordata	Aves		Passeriformes	Zosteropidae	Zosterops	44	http://dx.doi.org/10.5061/dryad.jd183	Steven Myers	myer0026@flinders.edu.au	50581475	0,411340654	113923	83658	38109	66972	49465	112182	113238	685	31612	37698	14328	20	13191	3237	6372	498	1002	1290	984	9573	1647	315	18216	10828	3624	2540	88	20	100	4324	20	164	108
AF90	Artamus superciliosus		335547	Metazoa	Chordata	Aves		Passeriformes	Corvidae	Artamus	45	http://dx.doi.org/10.5061/dryad.jd183	Gaynor Dolman	Gaynor.Dolman@csiro.au	50229473	0,43276323	17309	61760	16599	8016	7830	4194	16783	526	30974	21376	9038	372	1584	852	3429	360	1692	1221	1155	4113	1563	630	1064	1252	732	228	72	132	72	552	20	124	20
AF89	Artamus personatus		335546	Metazoa	Chordata	Aves		Passeriformes	Corvidae	Artamus	46	http://dx.doi.org/10.5061/dryad.jd183	Gaynor Dolman	Gaynor.Dolman@csiro.au	75471547	0,424648762	32752	96104	23568	14052	10460	5046	31746	1006	46776	31014	17832	482	1782	1512	6042	744	2064	1641	1995	5271	1854	663	2104	1672	1220	632	28	132	0	1040	168	208	108
AF83	Petroica goodenovii		242120	Metazoa	Chordata	Aves		Passeriformes	Petroicidae	Petroica	47	http://dx.doi.org/10.5061/dryad.jd183	Andrew King	Andrew.King@austmus.gov.au	45010352	0,42572833	19588	44338	14649	9884	9110	8538	18829	759	20004	14204	9898	232	2337	774	3114	321	1515	567	1284	2703	825	1209	2308	1148	948	516	0	64	48	356	84	88	24
AF82	Petroica phoenicea		665152	Metazoa	Chordata	Aves		Passeriformes	Petroicidae	Petroica	48	http://dx.doi.org/10.5061/dryad.jd183	Andrew King	Andrew.King@austmus.gov.au	59191114	0,424914304	18321	58874	19215	10232	10740	7188	17580	741	24450	19344	14848	232	2532	789	5166	402	1185	987	1605	3804	1848	897	1592	1224	1632	348	0	112	44	388	20	72	132
AF84	Petroica boodang		665151	Metazoa	Chordata	Aves		Passeriformes	Petroicidae	Petroica	49	http://dx.doi.org/10.5061/dryad.jd183	Andrew King	Andrew.King@austmus.gov.au	35942028	0,422438628	9265	37406	11403	7040	6770	7428	9042	223	14036	12344	10792	234	2103	393	2991	252	879	528	972	1932	771	582	1036	784	1244	188	0	60	0	352	24	72	92
AF85	Eopsaltria australis		44318	Metazoa	Chordata	Aves		Passeriformes	Petroicidae	Eopsaltria	50	http://dx.doi.org/10.5061/dryad.jd183	Andrew King	Andrew.King@austmus.gov.au	41309869	0,42468566	15284	45378	12225	7080	10475	2940	14332	952	20158	14272	10756	192	1248	645	2826	249	1281	786	1071	2301	1077	741	1072	1396	812	380	20	120	0	196	36	172	20
AF80	Neophema chrysogaster		678581	Metazoa	Chordata	Aves		Psittaciformes	Psittacidae	Neophema	51	http://dx.doi.org/10.5061/dryad.jd183	Andrew Weeks	aweeks@unimelb.edu.au	24610617	0,430255893	8324	22124	6774	3116	1900	7164	6993	1331	11506	4730	5756	132	579	90	1149	3135	324	186	183	714	138	276	456	136	876	88	0	48	40	160	40	0	28
AF50	Aquila audax		8961	Metazoa	Chordata	Aves		Falconiformes	Accipitridae	Aquila	52	http://dx.doi.org/10.5061/dryad.f1cb2	Jeremy Austin	jeremy.austin@adelaide.edu.au	45320191	0,424039806	41310	50764	10710	3844	3185	528	38369	2941	16778	23796	10070	120	1560	558	3258	516	975	462	645	2037	459	240	1192	424	744	132	20	24	0	284	20	20	44
AF113	Vanellus miles		54502	Metazoa	Chordata	Aves		Charadriiformes	Charadriidae	Vanellus	53	http://dx.doi.org/10.5061/dryad.jd183	Craig Sherman	craig.sherman@deakin.edu.au	14675272	0,438014096	12291	11182	3048	1200	2880	618	11366	925	5426	3486	2128	142	279	63	573	261	63	54	141	1320	123	171	404	264	132	92	0	0	0	84	0	20	0
AF23	Leipoa ocellata	mallee fowl	8981	Metazoa	Chordata	Aves		Galliformes	Megapodiidae	Leipoa	54	http://dx.doi.org/10.5061/dryad.f1cb2	Terry Bertozzi	Terry.Bertozzi@samuseum.sa.gov.au	72581565	0,430026812	99499	250196	28623	61040	16015	4050	97196	2303	21402	206498	22122	174	4128	11298	7059	627	861	207	819	3084	195	345	5312	32712	6376	152	144	92	0	14800	136	24	48
AF31	Hydrophis spiralis		355684	Metazoa	Chordata			Squamata	Hydrophiidae	Hydrophis	55	http://dx.doi.org/10.5061/dryad.f1cb2	Kate Sanders	katelsanders@hotmail.com	51415501	0,408657012	19773	151974	42906	292272	42245	14616	15727	4046	54946	72742	23900	386	4320	6276	14364	606	1143	2493	882	10233	2007	582	1288	8684	4320	84	20	376	40	6828	1220	764	712
AF24	Amphibolurus norrisi		206553	Metazoa	Chordata			Squamata	Agamidae	Amphibolurus	56	http://dx.doi.org/10.5061/dryad.f1cb2	Annabelle Smith	annabel.smith@anu.edu.au	35275476	0,415532961	5091	174494	61782	177948	3510	5802	2318	2773	61684	102320	10196	294	7821	6399	27273	2499	939	6711	1005	3657	4779	699	4060	7804	59916	1432	780	4692	928	8628	7608	2968	6940
AF66	Leposoma scincoides		230643	Metazoa	Chordata			Squamata	Gymnophthalmidae	Leposoma	57	http://dx.doi.org/10.5061/dryad.jd183	Craig Moritz	gekkojessie@gmail.com	19211657	0,440244535	14077	72916	74382	157296	495	8232	8909	5168	33698	33862	5254	102	3216	40629	4578	4773	8610	1452	2562	5340	2544	678	444	1220	17676	200	220	256	152	1088	528	224	692
AF188	Cnemidophorus nativo			Metazoa	Chordata			Squamata	Teiidae	Cnemidophorus	58	http://dx.doi.org/10.5061/dryad.jd183	Rodrigo Marques Lima dos Santos	santosrml@gmail.com	24531540	0,428213272	5502	48166	51630	54088	2055	12618	4156	1346	25398	17482	4702	584	2676	25272	4302	1329	1293	3204	1644	7083	3147	1680	2220	4120	9080	344	28	1000	216	3816	2804	272	1524
AF167	Enyalius catenatus			Metazoa	Chordata			Squamata	Iguanidae	Enyalius	59	http://dx.doi.org/10.5061/dryad.jd183	Craig Moritz	gekkojessie@gmail.com	26027878	0,417093433	2973	74386	52215	23756	1160	2694	795	2178	39740	22918	10416	1312	6015	3543	18657	1980	861	7110	1335	6279	5946	489	944	1120	6636	96	204	300	20	1032	592	448	360
AF159	Morelia spilota		51896	Metazoa	Chordata			Squamata	Pythonidae	Morelia	60	http://dx.doi.org/10.5061/dryad.jd183	Sherryn Ciavaglia	sherryn.ciavaglia@flinders.edu.au	49131977	0,40402844	14957	121194	58449	97176	18210	6774	12344	2613	63718	41852	14804	820	7149	2841	15861	2331	1593	7812	1725	8688	8676	1773	2896	3640	12388	588	552	2472	364	9648	4116	3064	5068
AF54	Eremiascincus richardsonii		220780	Metazoa	Chordata			Squamata	Scincidae	Eremiascincus	61	http://dx.doi.org/10.5061/dryad.f1cb2	Steve Donnellan	Steve.Donnellan@samuseum.sa.gov.au	61422551	0,455982934	50728	212708	66672	62116	3305	1524	29964	20764	134470	68924	7370	1944	8226	2193	28080	4320	4113	5400	3900	3393	5706	1341	1808	2128	14436	1304	208	6724	140	912	2836	5812	2400
AF25	Ctenotus atlas		480721	Metazoa	Chordata			Squamata	Scincidae	Ctenotus	62	http://dx.doi.org/10.5061/dryad.f1cb2	Annabelle Smith	annabel.smith@anu.edu.au	29993755	0,452863438	6880	97642	42627	41000	1450	2586	4192	2688	57378	35336	3950	978	6126	1947	17814	2343	1848	4323	1755	1974	3999	498	1224	1072	5112	828	224	4252	240	512	2820	5820	2744
AF200	Lampropholis guichenoti		105718	Metazoa	Chordata			Squamata	Scincidae	Lampropholis	63	http://dx.doi.org/10.5061/dryad.jd183	Steve Donnellan	Steve.Donnellan@samuseum.sa.gov.au	26970053	0,425638096	1841	84564	25911	78308	615	5064	797	1044	42118	32780	9500	166	1518	948	10758	1212	948	3546	1062	1911	3936	72	1176	4012	9176	140	272	2396	388	2008	3600	3320	2700
AF55	Glaphyromorphus douglasi		405188	Metazoa	Chordata			Squamata	Scincidae	Glaphyromorphus	64	http://dx.doi.org/10.5061/dryad.f1cb2	Steve Donnellan	Steve.Donnellan@samuseum.sa.gov.au	13626576	0,454613984	10722	41236	13347	11196	550	204	5330	5392	25178	14142	1544	372	2076	483	6102	642	621	891	402	921	1023	186	356	376	2184	216	68	1248	20	248	644	1232	404
AF173	Tiliqua rugosa		8527	Metazoa	Chordata			Squamata	Scincidae	Tiliqua	65	http://dx.doi.org/10.5061/dryad.jd183	Mike Gardner	michael.gardner@flinders.edu.au	25302897	0,448273966	5995	63364	26661	14760	795	510	4226	1769	35680	24300	3062	322	2988	456	15666	963	906	1944	837	1080	1704	117	528	1612	3676	148	228	980	0	380	812	632	704
AF30	Gehyra lazelli		747207	Metazoa	Chordata			Squamata	Gekkonidae	Gehyra	66	http://dx.doi.org/10.5061/dryad.f1cb2	Mark Sistrom	msistrom@bio.mq.edu.au	31411888	0,452177405	4931	65572	37365	69560	1370	1074	2827	2104	35954	21696	7192	730	4737	10095	5319	1440	597	2265	1329	8871	2118	594	1572	2156	3624	176	80	536	52	4396	4024	676	5364
AF29	Gehyra variegata		95114	Metazoa	Chordata			Squamata	Gekkonidae	Gehyra	67	http://dx.doi.org/10.5061/dryad.f1cb2	Adam Stowe	adam.stow@mq.edu.au	10125889	0,447493943	3943	24698	11901	13396	840	528	2176	1767	13904	8252	2400	142	1422	3030	1308	495	258	1023	333	3462	510	60	380	1364	1176	0	56	144	20	1176	704	116	728
AF16	Macrotis lagotis		92651	Metazoa	Chordata	Mammalia		Peramelemorphia	Peramelidae	Macrotis	68	http://dx.doi.org/10.5061/dryad.f1cb2	Steve Cooper	Steve.Cooper@samuseum.sa.gov.au	25423536	0,361179106	10621	204668	23976	19504	3500	3570	8703	1918	43802	103960	56794	112	1341	3066	8802	513	906	3831	312	1131	4074	0	236	912	512	60	20	64	0	3100	400	100	548
AF15	Isoodon obesulus		65612	Metazoa	Chordata	Mammalia		Peramelemorphia	Peramelidae	Isoodon	69	http://dx.doi.org/10.5061/dryad.f1cb2	Steve Cooper	Steve.Cooper@samuseum.sa.gov.au	20761184	0,351999433	38384	106696	14763	14420	3080	5514	37719	665	34488	34400	37764	44	2091	2106	4704	465	261	1857	231	957	2091	0	1520	1344	2052	0	0	80	20	1520	164	40	348
AF129	Perameles gunnii		37737	Metazoa	Chordata	Mammalia		Peramelemorphia	Peramelidae	Perameles	70	http://dx.doi.org/10.5061/dryad.jd183	Andrew Weeks	aweeks@unimelb.edu.au	24114521	0,377681895	45255	137640	21438	18240	3135	4734	43908	1347	60778	58962	17790	110	3834	3027	4977	807	528	2646	333	1680	3381	225	3100	2644	4252	36	0	216	0	1284	380	0	264
AF190	Dasyurus viverrinus	eastern quoll	9279	Metazoa	Chordata	Mammalia		Dasyuromorphia	Dasyuridae	Dasyurus	71	http://dx.doi.org/10.5061/dryad.jd183	Anthony van Rooyen	avanrooyen@cesaraustralia.com	21693914	0,365326377	20514	111242	15837	12008	830	1098	19805	709	44776	49542	16664	260	2430	1935	2895	909	156	1863	300	3246	1863	240	1676	1596	896	20	0	0	0	3792	240	60	132
AF14	Antechinus flavipes		38775	Metazoa	Chordata	Mammalia		Dasyuromorphia	Dasyuridae	Antechinus	72	http://dx.doi.org/10.5061/dryad.f1cb2	Steve Cooper	Steve.Cooper@samuseum.sa.gov.au	30633776	0,348184533	41196	137660	16632	14204	1850	672	40044	1152	47704	42922	46952	82	3324	1668	5430	222	435	2277	168	1266	1842	0	1440	2092	1384	52	0	20	36	3612	328	116	344
AF20	Petaurus breviceps	Australian sugar glider	34899	Metazoa	Chordata	Mammalia		Diprotodontia	Petauridae	Petaurus	73	http://dx.doi.org/10.5061/dryad.f1cb2	Steve Cooper	Steve.Cooper@samuseum.sa.gov.au	34963393	0,379283555	21228	184758	14409	30072	1765	1206	18230	2998	61696	78490	44434	138	1179	666	3726	801	615	2652	393	1569	2793	15	440	1288	584	192	0	20	24	5680	988	168	620
AF112	Macropus antilopinus	Antilopine Wallaroo	9314	Metazoa	Chordata	Mammalia		Diprotodontia	Macropodidae	Macropus	74	http://dx.doi.org/10.5061/dryad.jd183	Jessica Wadley	jessica.wadley@adelaide.edu.au	110963810	0,394175939	37781	541704	43398	928848	5710	8796	35346	2435	322482	155508	63046	668	3648	4428	4653	4818	2313	7878	1725	4308	9300	327	1652	4028	1444	360	56	468	0	7980	1792	260	2432
AF162	Lasiorhinus krefftii		30667	Metazoa	Chordata	Mammalia		Diprotodontia	Vombatidae	Lasiorhinus	75	http://dx.doi.org/10.5061/dryad.jd183	Jeremy Austin	jeremy.austin@adelaide.edu.au	24938091	0,39819339	7083	121764	24411	23900	2810	1830	6593	490	69646	40386	11402	330	4572	2013	4719	1980	396	3411	540	1974	4458	348	1584	1156	720	0	0	200	0	1844	1012	272	860
AF34	Nyctophilus gouldi		59471	Metazoa	Chordata	Mammalia		Chiroptera	Vespertilionidae	Nyctophilus	76	http://dx.doi.org/10.5061/dryad.f1cb2	Nik Fuller	nicholas.fuller@adelaide.edu.au	6972556	0,403594607	4534	34730	3330	5280	765	2370	3948	586	15562	12460	6686	22	498	693	1014	270	15	231	69	330	174	36	372	664	1404	48	0	20	0	860	124	0	96
AF32	Nyctophilus geoffroyi		258945	Metazoa	Chordata	Mammalia		Chiroptera	Vespertilionidae	Nyctophilus	77	http://dx.doi.org/10.5061/dryad.f1cb2	Ed Biffin	edward.biffin@adelaide.edu.au	30594604	0,423274313	15982	153390	16485	27524	2900	4086	13231	2751	70564	56638	25788	400	3249	1626	4605	1374	606	468	333	3201	531	492	2544	3208	5208	144	100	176	20	1748	504	156	796
AF22	Neophoca cinerea		161930	Metazoa	Chordata	Mammalia		Carnivora	Otariidae	Neophoca	78	http://dx.doi.org/10.5061/dryad.f1cb2	Terry Bertozzi	Terry.Bertozzi@samuseum.sa.gov.au	32022949	0,408036967	21914	154566	10929	25684	2430	198	21203	711	52648	80580	20352	986	2997	2100	2532	600	288	918	81	579	693	141	1488	5540	9848	136	112	44	24	1572	800	116	1000
AF109	Rattus rattus		10117	Metazoa	Chordata	Mammalia		Rodentia	Muridae	Rattus	79	http://dx.doi.org/10.5061/dryad.jd183	Steve Donnellan	Steve.Donnellan@samuseum.sa.gov.au	29790930	0,419899278	22138	307900	29625	47132	4245	5124	21661	477	227846	63422	15432	1200	7053	2793	4380	3141	1533	2178	906	5184	2151	306	5876	2504	5576	780	128	616	208	2360	928	292	544
AF104	Mixophyes fleayi			Metazoa	Chordata	Amphibia		Anura	Myobatrachidae	Mixophyes	80	http://dx.doi.org/10.5061/dryad.jd183	Steve Donnellan	Steve.Donnellan@samuseum.sa.gov.au	47972873	0,39652647	10860	152484	46608	27536	4170	4500	9172	1688	60982	28692	62648	162	342	1008	23421	291	360	9306	459	627	10794	0	80	372	648	20	0	72	0	0	80	48	124
AF21	Assa darlingtoni	Australian marsupial frog	377307	Metazoa	Chordata	Amphibia		Anura	Myobatrachidae	Assa	81	http://dx.doi.org/10.5061/dryad.f1cb2	Terry Bertozzi	Terry.Bertozzi@samuseum.sa.gov.au	20956920	0,440083896	6072	62756	8517	5460	9445	210	3805	2267	16072	19274	27380	30	273	465	5379	210	528	252	720	402	273	15	20	396	360	0	0	0	0	20	0	64	20
AF105	Philoria loveridgei		218472	Metazoa	Chordata	Amphibia		Anura	Myobatrachidae	Philoria	82	http://dx.doi.org/10.5061/dryad.jd183	Steve Donnellan	Steve.Donnellan@samuseum.sa.gov.au	48173128	0,416567344	10607	339416	71055	149816	224170	21384	9073	1534	147012	124272	66804	1328	555	6831	33336	846	813	8322	1083	1620	17370	279	656	2604	3748	52	0	708	36	24	560	988	200
AF194	Pseudophryne guentheri		30349	Metazoa	Chordata	Amphibia		Anura	Myobatrachidae	Pseudophryne	83	http://dx.doi.org/10.5061/dryad.jd183	Nicola Mitchell	nicola.mitchell@uwa.edu.au	56837145	0,458420369	12802	221810	109425	26652	705	510	7816	4986	139280	51930	29862	738	1188	825	12462	840	2451	43515	3903	2169	41907	165	1020	2112	1176	1320	0	644	0	52	168	300	0
AF106	Litoria booroolongensis		681224	Metazoa	Chordata	Amphibia		Anura	Hylidae	Litoria	84	http://dx.doi.org/10.5061/dryad.jd183	Steve Donnellan	Steve.Donnellan@samuseum.sa.gov.au	31038064	0,414649219	13538	99136	9333	123968	30	798	11032	2506	23604	43228	31948	356	222	213	4293	483	549	795	417	858	1173	330	60	208	748	0	0	40	0	48	96	20	0
AF1	Litoria aurea	Australian frog	8371	Metazoa	Chordata	Amphibia		Anura	Hylidae	Litoria	85	http://dx.doi.org/10.5061/dryad.f1cb2	Terry Bertozzi	Terry.Bertozzi@samuseum.sa.gov.au	43178132	0,405381131	30383	107898	12642	52624	195	66	24337	6046	23046	14524	70062	266	255	192	7923	384	801	966	306	393	1389	33	108	84	1032	24	0	88	0	72	44	64	168
AF117	Litoria nannotis		95136	Metazoa	Chordata	Amphibia		Anura	Hylidae	Litoria	86	http://dx.doi.org/10.5061/dryad.jd183	Robert Puschendorf	robert.puschendorf@jcu.edu.au	34617232	0,413517089	23333	54394	10308	26704	110	48	21496	1837	15912	12918	25198	366	30	1680	5475	360	213	717	255	900	408	270	0	24	780	0	0	48	0	20	24	80	40
AF163	Gambusia holbrooki		37273	Metazoa	Chordata	Actinopterygii		Cyprinodontiformes	Poeciliidae	Gambusia	87	http://dx.doi.org/10.5061/dryad.jd183	Michael Jennions	michael.jennions@anu.edu.au	66713202	0,395536973	40957	261418	71772	67468	7370	2016	40305	652	193248	37602	29966	602	5229	5364	38310	1002	3975	5166	2802	3786	5046	1092	2772	844	8416	40	0	2812	0	164	820	4416	1188
AF93	Craterocephalus fluviatilis		613161	Metazoa	Chordata	Actinopterygii		Atheriniformes	Atherinidae	Craterocephalus	88	http://dx.doi.org/10.5061/dryad.jd183	Luciano Beheregaray	luciano.beheregaray@flinders.edu.au	46239763	0,416614138	19905	260950	47418	68648	8255	2784	15344	4561	211316	35456	13776	402	1533	3444	13971	1491	1821	9423	1908	4884	8874	69	444	1060	1816	0	300	688	476	324	5084	504	2316
AF130	Galaxias fuscus		613162	Metazoa	Chordata	Actinopterygii		Osmeriformes	Galaxiidae	Galaxias	89	http://dx.doi.org/10.5061/dryad.jd183	Andrew Weeks	aweeks@unimelb.edu.au	20674071	0,432163989	9825	485438	31317	32044	3115	2946	3748	6077	372178	101814	10380	1066	1428	1506	13452	993	774	3384	1092	5022	3327	339	496	2012	708	120	24	20	20	72	276	44	44
AF86	Conorhynchos conirostris		390402	Metazoa	Chordata	Actinopterygii		Siluriformes		Conorhynchos	90	http://dx.doi.org/10.5061/dryad.jd183	Luciano Beheregaray	luciano.beheregaray@flinders.edu.au	11321984	0,402216785	4016	157088	22416	20688	4450	432	3866	150	115466	33474	7796	352	1638	1413	12435	789	264	2013	159	513	3177	15	736	1000	2196	20	0	200	0	196	856	304	468
AF68	Henicorhynchus lobatus		488203	Metazoa	Chordata	Actinopterygii		Cypriniformes	Cyprinidae	Henicorhynchus	91	http://dx.doi.org/10.5061/dryad.jd183	Vincent Chand	v.chand@qut.edu.au	21195364	0,373431898	23709	79858	14085	23660	6995	2844	23214	495	42436	15264	22034	124	930	792	9597	33	81	1353	270	216	798	15	616	600	3112	20	0	180	0	68	588	244	216
AF67	Henicorhynchus siamensis		643380	Metazoa	Chordata	Actinopterygii		Cypriniformes	Cyprinidae	Henicorhynchus	92	http://dx.doi.org/10.5061/dryad.jd183	Vincent Chand	v.chand@qut.edu.au	17432465	0,372146395	20383	71358	13230	19764	6575	936	19895	488	42400	13028	15756	174	819	489	9072	75	240	906	54	309	1251	15	712	192	2384	24	0	248	0	104	536	92	172
AF61	Argyrosomus japonicus	kingfish	448029	Metazoa	Chordata	Actinopterygii		Perciformes	Sciaenidae	Argyrosomus	93	http://dx.doi.org/10.5061/dryad.jd183	Bronwyn Gillanders	Bronwyn.Gillanders@adelaide.edu.au	11392035	0,421114753	10473	126326	16173	9452	1685	738	9551	922	95204	26954	4044	124	1020	4686	2181	837	1143	1023	690	3456	1029	108	432	468	148	44	0	68	0	280	40	124	40
AF185	Alticus arnoldorum			Metazoa	Chordata	Actinopterygii		Perciformes			94	http://dx.doi.org/10.5061/dryad.jd183	Georgina Cooke	georgina.cooke@unsw.edu.au	56401274	0,425885575	86435	639268	81339	93080	13725	7518	82570	3865	526928	94970	16130	1240	9666	7314	9663	2733	4665	8499	4968	23925	7791	2115	2528	1892	5148	768	120	1464	0	160	4124	836	2912
AF92	Mogurnda adspersa	southern purple spotted gudgeon	78195	Metazoa	Chordata	Actinopterygii		Perciformes	Eleotridae	Mogurnda	95	http://dx.doi.org/10.5061/dryad.jd183	Luciano Beheregaray	luciano.beheregaray@flinders.edu.au	93702289	0,401931056	114272	195064	72159	32476	8760	11934	110136	4136	116954	41850	36066	194	5691	2421	42918	1320	2637	5448	1977	3444	6120	183	3876	1124	9672	52	0	2172	0	348	2492	1960	2672
AF45	Cristiceps australis			Metazoa	Chordata	Actinopterygii		Perciformes	Clinidae	Cristiceps	96	http://dx.doi.org/10.5061/dryad.f1cb2	Stephanie Chapple	schapple@museum.vic.gov.au	5909815	0,441866962	7113	91392	14640	12128	1920	1806	6165	948	68372	19728	2840	452	2214	4629	963	588	705	540	582	3681	555	183	356	692	292	224	20	96	0	64	392	228	212
AF186	Coris bulbifrons		1116259	Metazoa	Chordata	Actinopterygii		Perciformes	Labridae	Coris	97	http://dx.doi.org/10.5061/dryad.jd183	Martin van der Meer	martinvandermeer@gmail.com	35836578	0,418354174	24590	362512	33708	25756	5525	1950	23218	1372	262672	91924	7286	630	2946	3366	4038	528	1959	3108	2175	12480	2532	576	1272	1784	1356	236	20	708	216	1512	280	512	316
AF111	Chaetodon tricinctus		603443	Metazoa	Chordata	Actinopterygii		Perciformes	Chaetodontidae	Chaetodon	98	http://dx.doi.org/10.5061/dryad.jd183	Martin van der Meer	martinhvandermeer@gmail.com	36095145	0,425507142	18128	406866	38472	25132	7620	654	16554	1574	354676	41352	9862	976	4836	4692	7230	1524	2844	3375	2208	7386	4074	303	1840	1004	1160	76	20	384	0	220	332	996	380
AF184	Chaetodon punctatofasciatus	dot-dash butterflyfish	39040	Metazoa	Chordata	Actinopterygii		Perciformes	Chaetodontidae	Chaetodon	99	http://dx.doi.org/10.5061/dryad.jd183	Stefano Montanari	stefanomontanari@gmail.com	39510729	0,43100083	17014	398628	36504	22580	4430	2622	14848	2166	347794	43354	6822	658	2385	4008	4419	957	1953	2787	2514	11559	5370	552	1232	956	648	268	544	108	0	88	300	124	488
AF91	Nannoperca obscura	Yarra pygmy perch	135771	Metazoa	Chordata	Actinopterygii		Perciformes	Percichthyidae	Nannoperca	100	http://dx.doi.org/10.5061/dryad.jd183	Luciano Beheregaray	luciano.beheregaray@flinders.edu.au	41709325	0,427205931	19004	521676	40926	26452	3475	990	8748	10256	379526	125036	15482	1632	5019	3282	7002	2064	1932	4053	1746	9795	4107	1926	688	408	620	48	52	416	0	336	44	360	176
AF95	Nannoperca australis		135770	Metazoa	Chordata	Actinopterygii		Perciformes	Percichthyidae	Nannoperca	101	http://dx.doi.org/10.5061/dryad.jd183	Luciano Beheregaray	luciano.beheregaray@flinders.edu.au	50485101	0,422790459	22138	676710	54639	24096	3905	4026	12329	9809	509092	145084	21568	966	6993	3882	11424	2226	2577	6567	2595	12921	5127	327	1488	304	492	60	0	600	40	284	252	584	228
AF94	Gadopsis marmoratus	river blackfish	135755	Metazoa	Chordata	Actinopterygii		Perciformes	Percichthyidae	Gadopsis	102	http://dx.doi.org/10.5061/dryad.jd183	Luciano Beheregaray	luciano.beheregaray@flinders.edu.au	53956598	0,429503598	30299	415950	47835	22016	5220	2976	18609	11690	313058	78324	23216	1352	3786	4206	16941	1860	2166	2877	2994	9585	2679	741	724	472	952	24	0	260	0	460	1316	72	1480
AF150	Amphiprion sandaracinos		96883	Metazoa	Chordata	Actinopterygii		Perciformes	Pomacentridae	Amphiprion	103	http://dx.doi.org/10.5061/dryad.jd183	Lynne van Herwerden	lynne.vanherwerden@jcu.edu.au	40588103	0,406669068	30041	255456	31827	42448	8280	414	29357	684	211642	33128	9968	718	1917	2808	13497	1728	1770	1920	2103	3957	1884	243	908	1064	3168	172	0	576	0	204	516	872	840
AF110	Amphiprion mccullochi		367275	Metazoa	Chordata	Actinopterygii		Perciformes	Pomacentridae	Amphiprion	104	http://dx.doi.org/10.5061/dryad.jd183	Martin van der Meer	martinhvandermeer@gmail.com	35764859	0,400980862	24250	159824	29757	31724	6700	330	23780	470	132618	18000	8706	500	2499	1899	13866	1212	1416	1368	1536	3543	2115	303	568	944	2324	124	0	508	60	176	516	488	188
AF147	Pastinachus atrus			Metazoa	Chordata	Chondrichthyes		Myliobatiformes	Dasyatidae	Pastinachus	105	http://dx.doi.org/10.5061/dryad.jd183	Adam Miller	admiller@unimelb.edu.au	23362487	0,450862402	3452	262428	8250	8040	305	9966	870	2582	205400	52168	3918	942	45	426	5175	531	60	447	195	795	390	186	216	232	692	0	0	64	0	0	240	48	64
AF70	Heterodontus portusjacksoni		7793	Metazoa	Chordata	Chondrichthyes		Heterodontiformes	Heterodontidae	Heterodontus	106	http://dx.doi.org/10.5061/dryad.jd183	Chris Izzo	c.izzo@adelaide.edu.au	22514139	0,449963776	4673	149488	5208	3228	780	1404	1405	3268	33728	111120	4174	466	147	1212	69	105	135	126	171	3099	144	0	52	0	352	0	0	24	0	60	592	0	52
AF155	Taeniura lymma		86377	Metazoa	Chordata	Chondrichthyes	Elasmobranchii	Myliobatiformes	Potamotrygonidae	Taeniura	107	http://dx.doi.org/10.5061/dryad.jd183	Adam Miller	admiller@unimelb.edu.au	26054908	0,439021661	1084	90734	8652	3984	2100	8232	67	1017	48656	36278	5604	196	210	3030	2256	180	243	441	120	1806	306	60	44	120	376	0	0	72	0	60	288	20	52
AF27	Mustelus antarcticus		7813	Metazoa	Chordata	Chondrichthyes	Elasmobranchii	Carcharhiniformes	Triakidae	Mustelus	108	http://dx.doi.org/10.5061/dryad.f1cb2	Jessica Boomer	jessica.boomer@mq.edu.au	27871560	0,440728327	3244	87970	3846	5408	460	348	327	2917	45302	39324	3280	64	321	114	180	819	96	39	75	2064	123	15	0	0	0	0	0	0	0	0	0	32	0
AF202	Pristis microdon		337881	Metazoa	Chordata	Chondrichthyes	Elasmobranchii	Pristiformes	Pristidae	Pristis	109	http://dx.doi.org/10.5061/dryad.jd183	Adam Miller	admiller@unimelb.edu.au	60723849	0,427719313	3301	139550	9618	8760	1815	1248	299	3002	90454	44144	4062	890	156	603	300	2172	327	414	315	4722	468	141	0	264	360	20	672	24	0	20	128	20	0
AF166	Pyura sp.		7730	Metazoa	Chordata	Ascidiacea		Stolidobranchia	Pyuridae	Pyura	110	http://dx.doi.org/10.5061/dryad.jd183	Luciano Beheregaray	luciano.beheregaray@flinders.edu.au	28058436	0,381682322	4777	29382	6846	8168	315	1098	1761	3016	11640	7340	9228	1174	855	396	3441	534	84	435	186	351	516	48	580	80	532	824	48	68	156	0	120	156	380
AF114	Parvulastra exigua		46524	Metazoa	Echinodermata	Asteroidea		Valvatida	Asterinidae	Parvulastra	111	http://dx.doi.org/10.5061/dryad.jd183	Craig Sherman	craig.sherman@deakin.edu.au	61063686	0,412026716	23392	34582	19578	7552	2310	8070	7576	15816	16136	11256	5812	1378	1599	3072	10626	684	1017	420	681	873	312	294	952	124	980	392	48	152	40	0	260	292	536
AF88	Asterias amurensis	North Pacific seastar	7602	Metazoa	Echinodermata	Asteroidea		Forcipulatida	Asteriidae	Asterias	112	http://dx.doi.org/10.5061/dryad.jd183	Craig Sherman	craig.sherman@deakin.edu.au	9677378	0,398721121	4259	6160	7830	4752	605	882	2502	1757	3126	1390	1440	204	2151	456	3969	66	216	210	396	132	234	0	1536	0	464	20	0	252	0	0	44	428	60
AF19	Holothuria scabra		269548	Metazoa	Echinodermata	Holothuroidea	Aspidochirotacea	Aspidochirotida	Holothuriidae	Holothuria	113	http://dx.doi.org/10.5061/dryad.f1cb2	Mike Gardner	michael.gardner@flinders.edu.au	68349796	0,391000099	74038	974866	29892	36732	12505	1272	39139	34899	922414	8096	43852	504	2667	5481	15363	753	693	2541	300	159	1890	45	1788	1208	2604	928	320	5188	120	80	708	5660	812
AF26	Entacmaea quadricolor		6118	Metazoa	Cnidaria	Anthozoa	Hexacorallia	Actiniaria	Actiniidae	Entacmaea	114	http://dx.doi.org/10.5061/dryad.jd183	Karen Burke da Silva	karen.burkedasilva@flinders.edu.au	35261098	0,357177079	30389	52328	102138	106944	27060	13746	28367	2022	17016	8826	24072	2414	15999	4560	62982	1959	1629	6702	951	690	6498	168	12132	4644	30264	288	1964	2152	1632	700	10476	1700	7892
AF35	Podocarpus lawrencei		120621	Viridiplantae	Streptophyta	Coniferopsida		Coniferales	Podocarpaceae	Podocarpus	115	http://dx.doi.org/10.5061/dryad.f1cb2	Nik Fuller	nicholas.fuller@adelaide.edu.au	13933206	0,351699602	1302	12014	3054	332	25	156	1216	86	1802	1996	8206	10	126	483	1158	93	30	252	96	384	387	45	80	128	60	0	0	0	24	0	0	0	20
AF182	Podocarpus drouynianus		120614	Viridiplantae	Streptophyta	Coniferopsida		Coniferales	Podocarpaceae	Podocarpus	116	http://dx.doi.org/10.5061/dryad.jd183	Janet Anthony	janthony@bgpa.wa.gov.au	79659636	0,352912572	11198	76002	17211	1664	335	588	10735	463	16796	13552	45184	470	1053	2505	6483	264	156	3204	75	1359	2064	48	60	648	488	0	0	0	28	0	0	100	0
AF57	Callitris verrucosa		795983	Viridiplantae	Streptophyta	Coniferopsida		Coniferales	Cupressaceae	Callitris	117	http://dx.doi.org/10.5061/dryad.f1cb2	Bianca Frieda Dunker	dunk0030@flinders.edu.au	39532467	0,352044157	22069	56064	8418	2580	2575	888	19472	2597	23718	17180	14972	194	1995	2262	2670	153	54	312	84	369	468	51	108	132	596	40	0	0	0	0	20	40	0
AF183	Macrozamia riedlei		520102	Viridiplantae	Streptophyta	Cycadopsida		Cycadales	Zamiaceae	Macrozamia	118	http://dx.doi.org/10.5061/dryad.jd183	Janet Anthony	janthony@bgpa.wa.gov.au	36552208	0,384092611	9556	41358	4203	2060	550	138	9165	391	13260	6536	21480	82	501	1368	987	171	39	438	45	216	408	30	0	0	348	0	20	0	0	0	0	0	0
AF12	Senecio madagascariensis		58529	Viridiplantae	Streptophyta		asterids	Asterales	Asteraceae	Senecio	119	http://dx.doi.org/10.5061/dryad.f1cb2	Andy Lowe	andrew.lowe@adelaide.edu.au	55331803	0,347704339	47726	152194	134166	6620	1445	2730	45377	2349	19932	16874	115336	52	5646	2949	116703	1629	342	3267	405	759	2409	57	172	324	3496	0	20	204	0	0	60	648	136
AF11	Senecio pinnatifolius		904569	Viridiplantae	Streptophyta		asterids	Asterales	Asteraceae	Senecio	120	http://dx.doi.org/10.5061/dryad.f1cb2	Andy Lowe	andrew.lowe@adelaide.edu.au	45104206	0,353477234	21855	112942	77109	15284	505	3204	20304	1551	18648	11060	83224	10	7710	2277	60582	912	222	1599	462	372	2958	15	284	504	4380	0	0	136	20	0	20	24	52
AF77	Stylidium hispidum			Viridiplantae	Streptophyta		asterids	Asterales	Stylidiaceae	Stylidium	121	http://dx.doi.org/10.5061/dryad.jd183	Siegy Krauss	skrauss@bgpa.wa.gov.au	59771620	0,397673695	17680	68132	24897	1560	695	852	14836	2844	27618	28680	11290	544	6240	1515	5118	6750	1392	681	957	978	915	351	0	100	576	0	0	120	0	0	0	184	20
AF13b	Lantana camara		126435	Viridiplantae	Streptophyta		asterids	Lamiales	Verbenaceae	Lantana	122	http://dx.doi.org/10.5061/dryad.f1cb2	Mike Gardner	michael.gardner@flinders.edu.au	33677169	0,378707723	15716	110158	13401	5412	1450	618	14091	1625	18254	15340	76158	406	903	1899	6546	555	162	1311	228	141	1332	324	20	204	1216	0	96	1124	300	0	148	1292	200
AF181	Leucopogon nutans		142226	Viridiplantae	Streptophyta		asterids	Ericales	Ericaceae	Leucopogon	123	http://dx.doi.org/10.5061/dryad.jd183	Janet Anthony	janthony@bgpa.wa.gov.au	35981436	0,382333601	55074	123906	21810	3780	5275	1182	53143	1931	18096	80374	25022	414	1167	6162	4875	4791	417	897	537	1770	921	273	276	320	1272	0	0	0	20	64	172	0	0
AF180	Aldrovanda vesiculosa		173386	Viridiplantae	Streptophyta			Caryophyllales	Droseraceae	Aldrovanda	124	http://dx.doi.org/10.5061/dryad.jd183	Janet Anthony	janthony@bgpa.wa.gov.au	51756264	0,430346595	10157	94094	16485	4020	1305	2112	8157	2000	25902	39192	27256	1744	732	3960	2508	1380	933	1785	1458	1563	1536	630	140	352	356	20	20	320	24	48	0	144	0
AF126	Atriplex sp.		3550	Viridiplantae	Streptophyta			Caryophyllales	Amaranthaceae	Atriplex	125	http://dx.doi.org/10.5061/dryad.jd183	Andy Lowe	andrew.lowe@adelaide.edu.au	49340381	0,45308122	26764	39478	48225	5232	4750	2286	24799	1965	9216	15508	12394	2360	6705	3348	28719	2157	1182	2034	1023	879	1590	588	92	48	1552	20	0	112	272	72	88	156	0
AF52	Santalum acuminatum	katunga	453076	Viridiplantae	Streptophyta			Santalales	Santalaceae	Santalum	126	http://dx.doi.org/10.5061/dryad.f1cb2	Andy Lowe	andrew.lowe@adelaide.edu.au	41609926	0,384862352	65964	135626	35298	5452	665	420	57507	8457	18034	56464	60664	464	1290	6810	19734	780	486	1032	333	2400	1467	966	168	252	3836	20	0	0	0	40	0	0	0
AF73	Melaleuca argentea		164928	Viridiplantae	Streptophyta		rosids	Myrtales	Myrtaceae	Melaleuca	127	http://dx.doi.org/10.5061/dryad.jd183	Siegy Krauss	skrauss@bgpa.wa.gov.au	99763420	0,408027491	28431	262720	51585	6904	2005	1908	24948	3483	16468	215288	29008	1956	1194	20304	7185	1758	2370	1908	2298	7296	2790	4482	100	940	1308	0	0	40	0	364	72	0	20
AF144	Kunzea pulchella		106046	Viridiplantae	Streptophyta		rosids	Myrtales	Myrtaceae	Kunzea	128	http://dx.doi.org/10.5061/dryad.jd183	Margaret Byrne	bronwyn.macdonald@dec.wa.gov.au	28461835	0,40771932	23349	73920	16269	2848	1390	1344	19864	3485	4870	53412	11412	4226	495	4719	4719	759	591	1131	561	2103	573	618	40	188	1536	20	0	0	0	64	20	0	20
AF72	Eucalyptus victrix			Viridiplantae	Streptophyta		rosids	Myrtales	Myrtaceae	Eucalyptus	129	http://dx.doi.org/10.5061/dryad.jd183	Siegy Krauss	skrauss@bgpa.wa.gov.au	32645344	0,405319239	17760	85970	22344	4336	1835	786	16783	977	5506	66254	13688	522	780	6876	3693	1188	621	1242	978	2901	1698	2367	104	288	1880	20	20	24	28	40	64	24	0
AF168p	Eucalyptus socialis			Viridiplantae	Streptophyta		rosids	Myrtales	Myrtaceae	Eucalyptus	130	http://dx.doi.org/10.5061/dryad.jd183	Mike Gardner	michael.gardner@flinders.edu.au	13476653	0,395098397	6924	30856	9354	2064	520	216	6645	279	1992	22664	6062	138	231	2490	2589	267	330	756	144	1086	684	777	0	168	752	40	0	20	0	0	0	0	0
AF199	Aluta quadrata			Viridiplantae	Streptophyta		rosids	Myrtales	Myrtaceae	Aluta	131	http://dx.doi.org/10.5061/dryad.jd183	Bronwyn Macdonald	bronwyn.macdonald@dec.wa.gov.au	45651550	0,413736927	36049	120224	18546	2424	575	570	35005	1044	6512	98288	15114	310	675	6213	3726	939	837	708	702	2487	711	1548	168	172	1168	0	0	0	0	40	0	0	40
AF128	Simarouba amara	bitterwood	101569	Viridiplantae	Streptophyta		rosids	Sapindales	Simaroubaceae	Simarouba	132	http://dx.doi.org/10.5061/dryad.jd183	Martin Breed	martin.breed@adelaide.edu.au	6066314	0,376273632	3970	10060	3426	540	120	210	3847	123	1102	3108	5718	132	402	837	1278	219	141	165	114	69	141	60	44	68	324	0	0	0	24	0	0	0	0
AF60	Pimelea spinescens			Viridiplantae	Streptophyta		rosids	Malvales	Thymelaeaceae	Pimelea	133	http://dx.doi.org/10.5061/dryad.jd183	Elizabeth James	Elizabeth.James@rbg.vic.gov.au	22970894	0,404522175	3113	21074	5496	2268	500	108	2950	163	3032	11950	6012	80	195	1131	1593	1560	33	408	75	81	390	30	68	892	204	24	0	40	0	0	0	0	20
AF79	Gompholobium marginatum			Viridiplantae	Streptophyta		rosids	Fabales	Fabaceae	Gompholobium	134	http://dx.doi.org/10.5061/dryad.jd183	Siegy Krauss	skrauss@bgpa.wa.gov.au	23872650	0,372298635	9935	55748	10077	1308	300	126	9264	671	10760	18366	26554	68	699	2235	4812	420	162	408	297	516	450	78	20	120	448	0	0	80	0	20	0	20	40
AF78	Gompholobium polymorphum			Viridiplantae	Streptophyta		rosids	Fabales	Fabaceae	Gompholobium	135	http://dx.doi.org/10.5061/dryad.jd183	Siegy Krauss	skrauss@bgpa.wa.gov.au	50231944	0,378904368	21529	125322	39114	3864	950	1134	20167	1362	33772	40272	49744	1534	6150	6279	9780	1128	4245	1656	3693	1389	1578	3216	172	508	1488	160	0	20	0	20	0	80	0
AF170	Dipteryx panamensis		105942	Viridiplantae	Streptophyta		rosids	Fabales	Fabaceae	Dipteryx	136	http://dx.doi.org/10.5061/dryad.jd183	Martin Breed	martin.breed@adelaide.edu.au	12208561	0,351407508	6046	25578	9876	1228	425	222	5656	390	4534	10438	10524	82	1455	3549	3450	270	141	249	156	345	135	126	20	240	532	0	0	20	0	44	0	20	0
AF141	Acacia farnesiana	sheep&aposs briar	72368	Viridiplantae	Streptophyta		rosids	Fabales	Fabaceae	Acacia	137	http://dx.doi.org/10.5061/dryad.jd183	Karen Bell	Karen.Bell@rbg.vic.gov.au	16667981	0,383191462	10328	48950	7821	2648	940	2412	9320	1008	14552	14958	19020	420	555	2364	1926	111	213	639	291	648	855	219	60	188	236	0	0	0	0	44	64	0	20
AF103	Acacia crassicarpa	lancewood	499986	Viridiplantae	Streptophyta		rosids	Fabales	Fabaceae	Acacia	138	http://dx.doi.org/10.5061/dryad.jd183	Rene Vaillancourt	R.vaillancourt@utas.edu.au	125319451	0,357089435	91981	404460	89184	13220	1820	1494	87006	4975	92598	85110	225040	1712	6282	21045	44043	4260	462	3810	513	4044	3867	858	536	1564	5184	60	0	168	0	256	20	160	28
AF201	Senna notabilis		346984	Viridiplantae	Streptophyta		rosids	Fabales	Fabaceae	Senna	139	http://dx.doi.org/10.5061/dryad.jd183	Margaret Byrne	bronwyn.macdonald@dec.wa.gov.au	91785715	0,378848081	9100	273178	48564	5616	1120	1956	7945	1155	34886	92068	145268	956	4794	15702	14529	2394	897	3099	1218	2184	2577	1170	180	488	1360	108	0	60	0	100	172	20	120
AF142	Allocasuarina humilis		228127	Viridiplantae	Streptophyta		rosids	Fagales	Casuarinaceae	Allocasuarina	140	http://dx.doi.org/10.5061/dryad.jd183	Margaret Byrne	bronwyn.Macdonald@dec.wa.gov.au	28746385	0,398503081	12294	50644	6672	2264	2160	762	11435	859	24446	12174	6746	7278	336	1548	2757	288	138	453	96	486	507	63	960	208	768	0	0	0	0	0	24	64	36
AF125	Ricinocarpos brevis			Viridiplantae	Streptophyta		rosids	Malpighiales	Euphorbiaceae	Ricinocarpos	141	http://dx.doi.org/10.5061/dryad.jd183	Janet Anthony	janthony@bgpa.wa.gov.au	28217704	0,370973733	13354	53624	25071	1328	365	606	12412	942	2778	15196	35620	30	357	5022	18078	321	240	186	333	234	285	15	32	168	732	24	0	0	0	0	0	0	84
AF75	Grevillea thelemanniana			Viridiplantae	Streptophyta			Proteales	Proteaceae	Grevillea	142	http://dx.doi.org/10.5061/dryad.jd183	Siegy Krauss	skrauss@bgpa.wa.gov.au	101922061	0,407349004	68652	135254	66225	6788	3030	3726	61416	7236	19256	90710	24612	676	7218	32961	7269	3273	1824	4443	1770	2376	4662	429	160	1560	3296	44	20	100	224	92	40	84	24
AF74	Grevillea scapigera			Viridiplantae	Streptophyta			Proteales	Proteaceae	Grevillea	143	http://dx.doi.org/10.5061/dryad.jd183	Siegy Krauss	skrauss@bgpa.wa.gov.au	51356513	0,405651451	33687	71378	26970	3408	965	288	30853	2834	9732	47448	13414	784	2358	12339	4953	1620	561	1578	756	828	1812	165	44	568	1916	20	76	0	40	112	20	60	0
AF193	Grevillea georgeana			Viridiplantae	Streptophyta			Proteales	Proteaceae	Grevillea	144	http://dx.doi.org/10.5061/dryad.jd183	Heidi Nistelberger	nisteh01@student.uwa.edu.au	76530500	0,399409856	68939	119882	41031	6284	2055	882	60669	8270	15360	80124	23730	668	3912	18270	7728	2307	948	2697	780	1263	2979	147	160	816	2264	52	0	0	24	60	64	0	144
AF76	Persoonia longifolia			Viridiplantae	Streptophyta			Proteales	Proteaceae	Persoonia	145	http://dx.doi.org/10.5061/dryad.jd183	Siegy Krauss	skrauss@bgpa.wa.gov.au	39891448	0,378302061	5356	79604	14550	1072	445	228	3517	1839	12032	36542	31004	26	2355	6618	2073	1344	75	423	159	1095	393	15	20	108	460	0	0	0	0	0	60	20	0
AF3	Gahnia trifida		1028398	Viridiplantae	Streptophyta	Liliopsida	commelinids	Poales	Cyperaceae	Gahnia	146	http://dx.doi.org/10.5061/dryad.f1cb2	Laurence Clarke	laurence.clarke@adelaide.edu.au	42337973	0,359014755	98978	78230	17682	3464	1995	1392	97407	1571	10298	40158	27568	206	4293	1638	8097	267	375	831	246	618	954	363	124	336	2036	0	0	20	0	40	40	0	72
AF2	Baumea juncea		874446	Viridiplantae	Streptophyta	Liliopsida	commelinids	Poales	Cyperaceae	Baumea	147	http://dx.doi.org/10.5061/dryad.f1cb2	Laurence Clarke	laurence.clarke@adelaide.edu.au	25661455	0,350504716	65743	46996	10494	1944	625	588	64987	756	5022	25144	16728	102	1260	1332	5028	465	225	357	249	408	876	294	152	468	920	0	0	40	0	0	0	0	0
AF58	Triodia irritans		751728	Viridiplantae	Streptophyta	Liliopsida	commelinids	Poales	Poaceae	Triodia	148	http://dx.doi.org/10.5061/dryad.f1cb2	Bianca Frieda Dunker	dunk0030@flinders.edu.au	58156438	0,459882309	19753	57930	26790	1940	710	708	12007	7746	15384	26462	13620	2464	5592	3828	1506	954	2277	1476	3093	3384	1590	3090	108	268	220	0	0	28	40	40	40	56	32
AF143	Stypandra glauca		59111	Viridiplantae	Streptophyta	Liliopsida		Asparagales	Xanthorrhoeaceae	Stypandra	149	http://dx.doi.org/10.5061/dryad.jd183	Margaret Byrne	bronwyn.macdonald@dec.wa.gov.au	104356345	0,393056618	83796	338474	118698	14408	4820	14058	74758	9038	45600	154182	131260	7432	10251	17787	16605	29535	3924	10101	3132	15276	9009	3078	1292	1404	4940	108	0	392	0	32	168	192	180
AF171	Zostera muelleri		187284	Viridiplantae	Streptophyta	Liliopsida		Alismatales	Zosteraceae	Zostera	150	http://dx.doi.org/10.5061/dryad.jd183	Craig Sherman	craig.sherman@deakin.edu.au	46305903	0,40546837	3426	38040	20187	5504	2850	2496	2626	800	9872	10502	17090	576	948	9102	1272	1410	1197	1230	1587	1842	1116	483	100	104	352	0	0	540	0	20	492	248	204
AF131	Zostera capricorni		187285	Viridiplantae	Streptophyta	Liliopsida		Alismatales	Zosteraceae	Zostera	151	http://dx.doi.org/10.5061/dryad.jd183	Craig Sherman	craig.sherman@deakin.edu.au	27531448	0,38994698	1732	18420	9483	2368	1270	858	1379	353	3536	5894	8860	130	177	4977	609	369	438	672	315	1401	351	174	40	216	336	136	0	88	20	232	20	152	120
AF42	Triglochin procera		880056	Viridiplantae	Streptophyta	Liliopsida		Alismatales	Juncaginaceae	Triglochin	152	http://dx.doi.org/10.5061/dryad.f1cb2	Elizabeth James	Elizabeth.James@rbg.vic.gov.au	48152736	0,379387933	6958	64858	29577	1932	1815	1728	5511	1447	11742	18492	34470	154	2787	15858	3009	3942	582	858	372	1287	795	87	40	592	580	0	20	80	0	60	0	60	0
AF156	Cassytha pubescens		121074	Viridiplantae	Streptophyta			Laurales	Lauraceae	Cassytha	153	http://dx.doi.org/10.5061/dryad.jd183	Liz Mucianus	elizabeth maciunas <elizabeth.maciunas@gmail.com>	43148060	0,387409932	7071	43982	10386	2512	800	1746	6331	740	8104	9476	25894	508	225	2169	4794	165	63	1311	84	621	828	126	20	156	660	24	40	20	120	0	36	0	28
AF5	Virola sebifera		224866	Viridiplantae	Streptophyta			Magnoliales	Myristicaceae	Virola	154	http://dx.doi.org/10.5061/dryad.f1cb2	Mike Gardner	michael.gardner@flinders.edu.au	33133077	0,376645882	29401	79034	38181	2544	1665	762	28139	1262	10454	36918	31300	362	615	4599	15552	450	855	7851	729	411	7086	33	0	416	1000	0	0	0	0	0	180	76	0
[truncated: 438 more columns]
